# Supplementary material for: Effects of rainfall intensity on runoff and nutrient loss of gently sloping farmland in a karst area of SW China
Source: PLoS One. 2021 Mar 18;16(3):e0246505. doi: 10.1371/journal.pone.0246505 (PMC7971500; doi:10.1371/journal.pone.0246505)
Supplement: S1 File — (XLSX) [file pone.0246505.s001.xlsx]

## Sheet: Runoff
	Rainfall intensity(mm/h)	Surface runoff(L)						Rainfall intensity(mm/h)	Underground runoff(L)
		time/min	Repeat 1	Repeat 2	Repeat 3	average value			time/min	Repeat 1	Repeat 2	Repeat 3	average value
	30	3	0	0	0	0		30	3	0.45	0.34	0.55	0.45
		6	0	0	0	0			6	1.28	1	1.25	1.18
		9	0	0	0	0			9	2.25	2.22	1.9	2.12
		12	0	0	0	0			12	3.24	3.15	2.7	3.03
		15	0	0	0	0			15	3.3	3.45	3.12	3.29
		18	0	0	0	0			18	3.43	3.3	3.5	3.41
		21	0	0	0	0			21	3.5	3.24	3.64	3.46
		24	0	0	0	0			24	3.48	3.28	3.55	3.44
		27	0	0	0	0			27	3.54	3.55	3.4	3.5
		30	0	0	0	0			30	3.63	3.64	3.31	3.53
		total	0	0	0	0			total	28.1	27.17	26.92	27.41
	50	3	1.39	1.39	1.45	1.41		50	3	1.34	1.3	1.58	1.41
		6	2.58	2.82	2.94	2.78			6	2.12	2	2.15	2.09
		9	4.1	3.86	3.92	3.96			9	3	3.12	3.44	3.19
		12	4.52	4.65	4.4	4.52			12	3.8	3.66	4.1	3.85
		15	5.68	5.66	5.56	5.63			15	4.18	4.12	4.22	4.17
		18	7.36	7.02	7.33	7.24			18	4.4	4.45	4.23	4.36
		21	8.16	8.1	8.23	8.16			21	4.24	4.22	4.33	4.26
		24	8.18	8.36	8.1	8.21			24	4.2	3.98	4.45	4.21
		27	8.22	8.33	8.16	8.24			27	4.26	4.02	4.38	4.22
		30	8.23	8.3	8.14	8.22			30	4.26	4.08	4.5	4.28
		total	58.42	58.49	58.23	58.37			total	35.8	34.95	37.38	36.04
	70	3	1.7	1.55	1.88	1.71		70	3	1.69	1.84	1.62	1.72
		6	5.2	4.88	5.46	5.18			6	3.99	4.35	3.83	4.06
		9	8.25	8.11	8.27	8.21			9	5.12	5.58	4.92	5.21
		12	10.15	10.18	9.86	10.06			12	5.14	5.6	4.93	5.23
		15	10.18	10.11	10.22	10.17			15	5.27	5.74	5.06	5.36
		18	10.01	9.55	10.12	9.89			18	5.57	6.07	5.35	5.57
		21	10.15	9.05	11.86	10.35			21	5.39	5.88	5.17	5.48
		24	10.12	9.88	10.34	10.11			24	5.23	5.7	5.02	5.32
		27	11.32	12.31	9.74	11.12			27	5.22	5.69	5.01	5.31
		30	11.15	10.3	11.42	10.96			30	5.34	5.55	5.13	5.34
		total				87.76			total				48.6
	90	3	1.42	1.3	1.75	1.49		90	3	1.78	1.89	1.68	1.78
		6	8.16	9.22	7.4	8.26			6	4.36	4.62	4.19	4.39
		9	10.27	10	9.94	10.07			9	5.75	6.1	5.52	5.79
		12	12.58	13.65	11.22	12.48			12	6.1	6.47	5.86	6.14
		15	12.12	13.45	12.4	12.66			15	6.21	6.58	5.96	6.25
		18	12.8	13.01	12.75	12.85			18	6.32	6.7	6.07	6.36
		21	13.98	13.42	11.54	12.98			21	6.28	6.66	6.03	6.32
		24	13.63	15.53	10.22	13.13			24	6.2	6.59	5.95	6.25
		27	13	14.3	12.65	13.32			27	6.18	6.55	5.93	6.22
		30	13.1	14.45	12.22	13.26			30	6.2	6.57	5.95	6.24
		total	111.06	118.33	102.09	110.5			total	55.38	58.73	53.14	55.74

## Sheet: Nutrient loss concentration
		Surface nutrient loss concentration(mg/L)															Underground nutrient loss concentration(mg/L)
		TN				TP				TK							TN				TP				TK
	time/min	Repeat 1	Repeat 2	Repeat 3	average value	Repeat 1	Repeat 2	Repeat 3	average value	Repeat 1	Repeat 2	Repeat 3	average value			time/min	Repeat 1	Repeat 2	Repeat 3	average value	Repeat 1	Repeat 2	Repeat 3	average value	Repeat 1	Repeat 2	Repeat 3	average value
30mm/h	3	0	0	0	0	0	0	0	0	0	0	0	0		30mm/h	3	2.11	2.12	1.62	1.89	0.22	0.26	0.18	0.22	0.33	0.47	0.22	0.31
	6	0	0	0	0	0	0	0	0	0	0	0	0			6	1.73	1.65	1.64	1.67	0.17	0.18	0.13	0.16	0.3	0.41	0.26	0.31
	9	0	0	0	0	0	0	0	0	0	0	0	0			9	1.98	1.57	2.18	1.9	0.11	0.12	0.12	0.11	0.28	0.3	0.27	0.28
	12	0	0	0	0	0	0	0	0	0	0	0	0			12	2.02	1.87	2.36	2.07	0.09	0.09	0.1	0.09	0.19	0.21	0.19	0.19
	15	0	0	0	0	0	0	0	0	0	0	0	0			15	2.06	1.74	2.04	1.95	0.09	0.1	0.08	0.09	0.21	0.22	0.19	0.21
	18	0	0	0	0	0	0	0	0	0	0	0	0			18	2.14	2.04	2.12	2.1	0.08	0.08	0.08	0.08	0.19	0.21	0.15	0.18
	21	0	0	0	0	0	0	0	0	0	0	0	0			21	2.19	2.19	2.16	2.18	0.09	0.08	0.06	0.08	0.16	0.19	0.13	0.16
	24	0	0	0	0	0	0	0	0	0	0	0	0			24	2.36	2.19	2.01	2.18	0.07	0.07	0.06	0.07	0.17	0.2	0.15	0.17
	27	0	0	0	0	0	0	0	0	0	0	0	0			27	2.37	1.98	2.06	2.14	0.07	0.06	0.07	0.07	0.16	0.17	0.14	0.16
	30	0	0	0	0	0	0	0	0	0	0	0	0			30	2.23	1.92	2.19	2.11	0.06	0.06	0.05	0.06	0.15	0.16	0.14	0.15
	total	0	0	0	0	0	0	0	0	0	0	0	0			165	21.19	19.27	20.38	20.19	1.05	1.1	0.93	1.03	2.14	2.54	1.84	2.12
50mm/h	3	2.81	3.04	2.65	2.83	0.44	0.44	0.35	0.41	0.45	0.39	0.41	0.41		50mm/h	3	2.29	1.99	1.71	1.98	0.18	0.19	0.13	0.16	0.28	0.28	0.18	0.24
	6	2.98	2.94	2.56	2.82	0.46	0.44	0.37	0.42	0.47	0.38	0.41	0.42			6	2.18	1.96	1.91	2.01	0.21	0.21	0.17	0.2	0.24	0.28	0.2	0.23
	9	2.61	2.94	2.65	2.73	0.41	0.46	0.39	0.42	0.44	0.39	0.43	0.42			9	2.32	1.87	1.81	1.98	0.3	0.28	0.21	0.26	0.21	0.22	0.15	0.19
	12	2.66	2.76	2.66	2.69	0.4	0.45	0.45	0.43	0.49	0.42	0.49	0.47			12	2	1.8	1.73	1.84	0.22	0.24	0.18	0.21	0.2	0.22	0.15	0.19
	15	2.66	2.85	2.64	2.72	0.43	0.47	0.43	0.44	0.53	0.43	0.49	0.48			15	2.06	1.77	1.82	1.88	0.27	0.28	0.23	0.26	0.2	0.22	0.16	0.19
	18	2.69	2.99	2.62	2.76	0.41	0.48	0.41	0.43	0.5	0.46	0.47	0.48			18	2.03	1.71	1.87	1.87	0.26	0.23	0.22	0.23	0.2	0.21	0.17	0.19
	21	2.75	2.96	2.65	2.79	0.38	0.41	0.4	0.4	0.48	0.41	0.44	0.44			21	2.22	1.92	1.97	2.04	0.26	0.24	0.2	0.23	0.22	0.23	0.18	0.21
	24	2.71	2.8	2.65	2.72	0.38	0.41	0.39	0.39	0.5	0.43	0.48	0.47			24	2.31	2.07	1.95	2.11	0.3	0.28	0.2	0.26	0.18	0.21	0.14	0.17
	27	2.7	2.85	2.65	2.73	0.38	0.38	0.34	0.37	0.51	0.41	0.45	0.46			27	2.21	1.99	2.02	2.07	0.19	0.18	0.15	0.17	0.19	0.21	0.15	0.18
	30	2.72	2.91	2.69	2.77	0.35	0.37	0.34	0.35	0.49	0.39	0.43	0.44			30	2.16	1.91	1.82	1.96	0.15	0.15	0.12	0.14	0.15	0.18	0.14	0.16
	total	27.29	29.04	26.42	27.56	4.04	4.31	3.87	4.06	4.86	4.11	4.5	4.49			165	21.78	18.99	18.61	19.74	2.34	2.28	1.81	2.12	2.07	2.26	1.62	1.95
70mm/h	3	2.54	3.06	2.16	2.56	0.21	0.25	0.17	0.21	0.41	0.38	0.34	0.37		70mm/h	3	2.5	2.01	2.47	2.31	0.26	0.23	0.19	0.23	0.25	0.24	0.2	0.23
	6	2.58	2.85	2.26	2.55	0.17	0.2	0.14	0.17	0.41	0.38	0.38	0.39			6	1.87	1.54	1.95	1.78	0.09	0.08	0.14	0.1	0.24	0.24	0.19	0.22
	9	2.54	2.74	2.34	2.54	0.18	0.19	0.15	0.17	0.44	0.37	0.43	0.41			9	1.86	1.51	1.87	1.74	0.13	0.1	0.14	0.12	0.27	0.27	0.25	0.26
	12	2.53	2.61	2.4	2.51	0.18	0.19	0.16	0.18	0.47	0.42	0.42	0.44			12	2.12	1.7	2.08	1.96	0.2	0.16	0.16	0.17	0.29	0.29	0.26	0.27
	15	2.53	2.67	2.32	2.51	0.18	0.19	0.16	0.18	0.45	0.41	0.44	0.43			15	2.08	1.67	2.02	1.91	0.19	0.17	0.16	0.17	0.31	0.29	0.27	0.29
	18	2.5	2.72	2.29	2.5	0.18	0.2	0.15	0.18	0.47	0.41	0.42	0.43			18	1.97	1.56	1.87	1.82	0.15	0.15	0.15	0.15	0.27	0.25	0.22	0.25
	21	2.57	3.02	2.13	2.53	0.16	0.2	0.13	0.16	0.5	0.46	0.38	0.45			21	2.08	1.62	1.97	1.88	0.21	0.16	0.16	0.18	0.23	0.21	0.2	0.21
	24	2.52	2.64	2.24	2.46	0.15	0.17	0.13	0.15	0.42	0.38	0.4	0.4			24	1.85	1.71	2.04	1.86	0.2	0.16	0.15	0.17	0.22	0.23	0.21	0.22
	27	2.43	2.29	2.57	2.42	0.15	0.15	0.17	0.15	0.4	0.31	0.42	0.37			27	1.96	1.56	1.97	1.82	0.2	0.18	0.17	0.18	0.23	0.21	0.2	0.21
	30	2.48	2.78	2.23	2.48	0.16	0.22	0.15	0.17	0.37	0.33	0.32	0.34			30	1.93	1.49	1.87	1.76	0.2	0.18	0.17	0.18	0.17	0.17	0.14	0.16
	total	25.22	27.38	22.94	25.06	1.72	1.96	1.51	1.72	4.34	3.85	3.95	4.03			165	20.22	16.37	20.11	18.84	1.83	1.57	1.59	1.65	2.48	2.4	2.14	2.32
90mm/h	3	2.56	3.05	2.06	2.51	0.3	0.35	0.22	0.28	0.49	0.42	0.37	0.42		90mm/h	3	2.07	1.75	2.06	1.96	0.28	0.24	0.24	0.25	0.28	0.28	0.24	0.26
	6	2.46	2.31	2.54	2.43	0.3	0.3	0.31	0.3	0.44	0.35	0.49	0.42			6	1.84	1.56	1.79	1.73	0.16	0.14	0.13	0.14	0.28	0.28	0.26	0.27
	9	2.42	2.62	2.31	2.45	0.25	0.29	0.26	0.27	0.5	0.42	0.46	0.46			9	1.81	1.61	1.67	1.7	0.16	0.15	0.14	0.15	0.31	0.31	0.27	0.3
	12	2.31	2.26	2.44	2.33	0.27	0.27	0.28	0.27	0.41	0.38	0.5	0.43			12	2.02	1.65	1.83	1.83	0.17	0.14	0.14	0.15	0.28	0.29	0.24	0.27
	15	2.49	2.42	2.38	2.43	0.25	0.25	0.22	0.24	0.5	0.4	0.46	0.45			15	1.99	1.6	1.68	1.75	0.17	0.15	0.13	0.15	0.26	0.27	0.22	0.25
	18	2.41	2.51	2.31	2.41	0.21	0.22	0.2	0.21	0.44	0.37	0.42	0.41			18	1.89	1.54	1.61	1.68	0.15	0.14	0.13	0.14	0.25	0.24	0.21	0.23
	21	2.23	2.26	2.9	2.44	0.16	0.19	0.18	0.18	0.48	0.39	0.52	0.46			21	1.83	1.58	1.6	1.67	0.17	0.16	0.15	0.16	0.22	0.22	0.23	0.22
	24	2.22	2.03	3.13	2.38	0.16	0.16	0.2	0.17	0.44	0.33	0.53	0.42			24	1.92	1.47	1.57	1.65	0.18	0.15	0.15	0.16	0.23	0.23	0.19	0.22
	27	2.34	2.26	2.5	2.36	0.17	0.16	0.15	0.16	0.47	0.36	0.41	0.41			27	1.9	1.47	1.52	1.63	0.17	0.16	0.14	0.15	0.23	0.23	0.19	0.21
	30	2.23	2.24	2.48	2.32	0.18	0.17	0.17	0.17	0.43	0.32	0.43	0.39			30	1.78	1.45	1.69	1.64	0.15	0.13	0.13	0.13	0.22	0.21	0.18	0.21
	total	23.67	23.96	25.05	24.06	2.25	2.36	2.19	2.25	4.6	3.74	4.59	4.27			165	19.05	15.68	17.02	17.24	1.76	1.56	1.48	1.58	2.56	2.56	2.23	2.44
